# Supplementary material for: Microstructural profiles of the human superficial white matter and their associations to cortical geometry and connectivity
Source: PLoS Biol. 2026 Jan 30;24(1):e3003629. doi: 10.1371/journal.pbio.3003629 (PMC12885375; doi:10.1371/journal.pbio.3003629)
Supplement: S1 Data — (XLSX) [file pbio.3003629.s008.xlsx]

## Sheet: Figure4B
Table 1. Individual-level cortical geometry–qMRI gradient correlation values.
T1 map		Curvature						Cortical Thickness
		Global surface		Gyral surface		Sulcal surface		Global surface		Gyral surface		Sulcal surface
		r	P_spin	r	P_spin	r	P_spin	r	P_spin	r	P_spin	r	P_spin
	Subject01	0.331	<0.05	0.194	<0.05	0.143	<0.05	-0.155	<0.05	-0.084	0.139	0.042	0.356
	Subject02	0.378	<0.05	0.196	<0.05	0.155	<0.05	-0.253	<0.05	-0.169	<0.05	-0.082	0.205
	Subject03	0.309	<0.05	0.158	<0.05	0.133	<0.05	-0.217	<0.05	-0.185	<0.05	-0.03	0.476
	Subject04	0.371	<0.05	0.161	<0.05	0.178	<0.05	-0.174	<0.05	-0.072	0.241	0.047	0.374
	Subject05	0.306	<0.05	0.183	<0.05	0.122	<0.05	-0.108	<0.05	-0.007	0.918	0.064	0.225
	Subject06	0.255	<0.05	0.124	<0.05	0.092	<0.05	-0.056	0.225	0.036	0.597	0.061	0.276
	Subject07	0.297	<0.05	0.163	<0.05	0.072	<0.05	-0.139	<0.05	-0.054	0.377	0.017	0.711
	Subject08	0.355	<0.05	0.184	<0.05	0.166	<0.05	-0.255	<0.05	-0.178	<0.05	-0.045	0.429
	Subject09	0.337	<0.05	0.16	<0.05	0.179	<0.05	-0.193	<0.05	-0.079	0.136	-0.013	0.788
	Subject10	0.355	<0.05	0.233	<0.05	0.13	<0.05	-0.162	<0.05	-0.054	0.465	0.031	0.5
MTsat		Global surface		Gyral surface		Sulcal surface		Global surface		Gyral surface		Sulcal surface
		r	P_spin	r	P_spin	r	P_spin	r	P_spin	r	P_spin	r	P_spin
	Subject01	0.202	<0.05	0.129	<0.05	0.11	<0.05	-0.069	0.151	-0.027	0.678	0.043	0.342
	Subject02	-0.209	<0.05	-0.135	<0.05	-0.099	<0.05	-0.146	<0.05	-0.091	0.156	-0.055	0.278
	Subject03	0.085	<0.05	0.056	<0.05	0.039	0.092	-0.134	<0.05	-0.137	<0.05	-0.079	0.091
	Subject04	0.228	<0.05	0.121	<0.05	0.114	<0.05	-0.074	0.179	-0.026	0.697	0.069	0.208
	Subject05	0.146	<0.05	0.088	<0.05	0.059	<0.05	-0.042	0.26	-0.027	0.534	0.008	0.846
	Subject06	0.137	<0.05	0.079	<0.05	0.045	<0.05	-0.05	0.455	-0.026	0.709	0.032	0.665
	Subject07	0.132	<0.05	0.09	<0.05	0.015	0.567	0.05	0.514	0	1	-0.022	0.772
	Subject08	0.193	<0.05	0.015	<0.05	0.083	<0.05	-0.093	0.125	-0.038	0.549	0.019	0.779
	Subject09	0.111	<0.05	0.098	<0.05	0.022	0.33	0.018	0.76	-0.01	0.898	-0.051	0.304
	Subject10	-0.145	<0.05	-0.096	<0.05	-0.03	0.244	-0.092	<0.05	-0.045	0.42	-0.007	0.931

## Sheet: Figure5
Table 2. Individual-level functional and structural connectivity correlations with SWM gradients.
T1 map		Functional Connectivity		Structural connectivity
		r	P_spin	r	P_spin
	Subject01	-0.134	<0.05	-0.261	<0.05
	Subject02	-0.168	<0.05	-0.235	<0.05
	Subject03	-0.225	<0.05	-0.287	<0.05
	Subject04	-0.168	<0.05	-0.272	<0.05
	Subject05	-0.154	<0.05	-0.241	<0.05
	Subject06	-0.203	<0.05	-0.173	<0.05
	Subject07	-0.134	<0.05	-0.184	<0.05
	Subject08	-0.174	<0.05	-0.3	<0.05
	Subject09	-0.196	<0.05	-0.182	<0.05
	Subject10	-0.13	<0.05	-0.203	<0.05
MTsat		r	P_spin	r	P_spin
	Subject01	-0.072	0.263	-0.148	<0.05
	Subject02	-0.157	<0.05	-0.104	<0.05
	Subject03	-0.085	0.219	-0.121	<0.05
	Subject04	-0.121	0.036	-0.169	<0.05
	Subject05	-0.032	0.564	-0.093	<0.05
	Subject06	-0.088	0.296	-0.093	0.181
	Subject07	-0.129	0.18	-0.084	0.181
	Subject08	-0.167	<0.05	-0.159	<0.05
	Subject09	0.139	0.048	-0.086	0.136
	Subject10	0	0.994	-0.046	0.382

## Sheet: FigureS4
Table 3. Explained variance of microstructural profile covariance gradients from in vivo MRI datasets.
	G1	G2	G3	G4	G5
T1map	0.569995	0.215653	0.0985969	0.0735727	0.042183
MTsat	0.517261	0.230978	0.109897	0.0920566	0.0498076

## Sheet: FigureS5
Table 4. Explained variance of microstructural profile covariance gradients from histological datasets.
	G1	G2	G3	G4	G5
BigBrain	0.499982	0.231544	0.103554	0.0973662	0.0675541
Ahead - Bielschowsky	0.606312	0.17325	0.0923604	0.0789295	0.0491484
Ahead - Parvalbumin	0.620103	0.162809	0.0996854	0.0718668	0.0455362

## Sheet: FigureS6
Table 5. Individual-level correlations between short-range structural connectivity strength and SWM gradients.
T1 map		Short-range structural connectivity
		r	P_spin
	Subject01	-0.188	<0.05
	Subject02	-0.132	<0.05
	Subject03	-0.264	<0.05
	Subject04	-0.186	<0.05
	Subject05	-0.173	<0.05
	Subject06	-0.19	<0.05
	Subject07	-0.16	<0.05
	Subject08	-0.159	<0.05
	Subject09	-0.136	<0.05
	Subject10	-0.156	<0.05
MTsat		r	P_spin
	Subject01	-0.121	<0.05
	Subject02	-0.096	0.062
	Subject03	-0.126	0.052
	Subject04	-0.139	<0.05
	Subject05	-0.098	<0.05
	Subject06	0.092	0.22
	Subject07	0.094	0.135
	Subject08	-0.102	0.083
	Subject09	-0.086	0.156
	Subject10	0.032	0.511
